# Supplementary material for: Unraveling the Genome of a High Yielding Colombian Sugarcane Hybrid
Source: Front Plant Sci. 2021 Aug 13;12:694859. doi: 10.3389/fpls.2021.694859 (PMC8414525; doi:10.3389/fpls.2021.694859)
Supplement: Supplementary file 1 [file Table_1.XLSX]

## Sheet: Supplementary Table 1
Supplementary Table 1	Flow cytometry results
Strucural Annotation stats	Sample ID	Sample G0+G1	Standard(int.) G0+G1	DNA content (pg/2C)
P27	27	473.25	108.37	10.92
		518.53	119.26	10.87
		567.15	123.64	11.47
		620.66	133.78	11.6
				11,21 ± 0,37
Ploidy level 2C=11X				10.58
Number of chromosomes				105.79
