# Supplementary material for: Unraveling the Genome of a High Yielding Colombian Sugarcane Hybrid
Source: Front Plant Sci. 2021 Aug 13;12:694859. doi: 10.3389/fpls.2021.694859 (PMC8414525; doi:10.3389/fpls.2021.694859)
Supplement: Supplementary file 2 [file Table_2.XLSX]

## Sheet: Supplementary Table 2
Supplementary Table 2	Percentage of conserved genes in the plant kingdom (assessed by Busco) that can be found in the sugarcane CC 01-1940. Completeness of conserved gene models. Percentage of conserved genes in the plant kingdom (assessed by Busco) that can be found in the CC 01-1940 genome. Source data are provided as a Source Data file.
# Gropus	Group description
408	Complete BUSCOs (C)
330	Complete and single-copy BUSCOs (S)
78	Complete and duplicated BUSCOs (D)
7	Fragmented BUSCOs (F)
10	Missing BUSCOs (M)
425	Total BUSCO groups searched
C:96.0%[S:77.6%,D:18.4%],F:1.6%,M:2.4%,n:425
