# Supplementary material for: Unraveling the Genome of a High Yielding Colombian Sugarcane Hybrid
Source: Front Plant Sci. 2021 Aug 13;12:694859. doi: 10.3389/fpls.2021.694859 (PMC8414525; doi:10.3389/fpls.2021.694859)
Supplement: Supplementary file 3 [file Table_3.XLSX]

## Sheet: Supplementary Table 3
Supplementary table 3	RepeatMaskerSummary of repetitive elements identified in the CC 01-1940 assembly.
Class	Number of elements	Length	Percentage of sequence
SINE/LINE	48888	26195355	2.9
LTR	318790	204926849	22.67
DNA	41863	23845117	2.64
Unclassified	883438	231076807	25.57
Total interspersed repeats	0	486044128	53.78
Simple repeats	133783	6774755	0.75
Low complexity	16191	878670	0.1
