# Supplementary material for: Unraveling the Genome of a High Yielding Colombian Sugarcane Hybrid
Source: Front Plant Sci. 2021 Aug 13;12:694859. doi: 10.3389/fpls.2021.694859 (PMC8414525; doi:10.3389/fpls.2021.694859)
Supplement: Supplementary file 4 [file Table_4.XLSX]

## Sheet: Supplementary Table 4
Supplementary table 4	Comparative annotation between genomes
	Genes
length	CC 01-1940	Spontaneum	R570
0	4.269	598	383
200	5.159	3.837	2.775
400	4.244	3.741	2.452
600	3.766	3.569	2.056
800	3.369	3.567	1.759
1	3.077	3.544	1.579
1.2	2.876	3.287	1.39
1.4	2.707	3.481	1.209
1.6	2.255	3.015	1.054
1.8	2.021	2.791	897
2	1.923	2.856	826
2.2	1.796	2.672	807
2.4	1.729	2.759	709
2.6	1.653	2.643	692
2.8	1.557	2.627	581
3	1.524	2.546	592
3.2	1.46	2.426	544
3.4	1.308	2.284	516
3.6	1.227	2.29	433
3.8	1.181	2.1	403
4	1.046	2.006	333
4.2	971	1.771	305
4.4	912	1.729	291
4.6	843	1.542	270
4.8	748	1.443	238
5	720	1.368	196
5.2	656	1.209	177
5.4	577	1.109	138
5.6	568	1.013	142
5.8	476	965	140
6	492	817	137
6.2	430	761	116
6.4	358	700	94
6.6	358	585	74
6.8	331	566	62
7	302	510	62
7.2	282	465	66
7.4	268	443	39
7.6	240	410	43
7.8	208	417	51
8	214	351	54
8.2	201	370	36
8.4	181	344	32
8.6	173	343	33
8.8	159	271	39
9	153	274	34
9.2	156	236	27
9.4	101	228	34
9.6	112	244	27
9.8	112	205	20
	Transcript
length	CC 01-1940	Spontaneum	R570
0	2.306	837	618
200	14.208	6.715	3.821
400	16.474	7.842	3.439
600	14.959	8.989	3.153
800	13.272	9.052	2.753
1	11.443	8.908	2.333
1.2	9.864	8.187	2.037
1.4	8.196	7.518	1.702
1.6	6.886	5.655	1.279
1.8	5.88	4.241	899
2	4.75	3.487	724
2.2	3.894	2.6	533
2.4	3.082	1.956	390
2.6	2.477	1.617	293
2.8	1.968	1.246	268
3	1.589	1.013	217
3.2	1.284	761	161
3.4	940	595	112
3.6	728	434	98
3.8	550	361	69
4	434	299	54
4.2	379	238	40
4.4	282	239	47
4.6	230	159	39
4.8	196	122	22
	Proteins
Protein length	CC 01-1940	Spontaneum	R570
0	17653	25016	4598
100	30499	15334	5976
200	23058	11652	4321
300	17234	9707	3525
400	12002	7299	2532
500	8291	5281	1720
600	5570	2951	890
700	3888	2071	592
800	2724	1370	370
900	1939	975	268
1000	1350	652	202
1100	832	456	88
1200	546	280	66
1300	373	205	33
1400	308	160	37
1500	200	132	28
1600	166	68	19
1700	104	56	10
1800	75	30	9
1900	49	29	8
More	214	102	24
	CDS
CDS length	CC 01-1940	Spontaneum	R570
0	7586	1401	1851
200	21010	8887	4987
400	19277	9858	3679
600	16355	10253	3114
800	13176	9737	2511
1000	10884	9018	2242
1200	8576	7607	1786
1400	6671	7015	1500
1600	5148	4780	991
1800	3953	3271	631
2000	3129	2708	508
2200	2400	2035	344
2400	1894	1556	278
2600	1562	1281	203
2800	1219	962	164
3000	971	744	150
3200	714	531	87
3400	512	428	55
3600	381	310	54
3800	289	270	23
4000	251	201	21
4200	214	168	25
4400	182	169	28
4600	109	116	13
4800	133	86	12
More	479	434	59
