# Supplementary material for: Unraveling the Genome of a High Yielding Colombian Sugarcane Hybrid
Source: Front Plant Sci. 2021 Aug 13;12:694859. doi: 10.3389/fpls.2021.694859 (PMC8414525; doi:10.3389/fpls.2021.694859)
Supplement: Supplementary file 5 [file Table_5.XLSX]

## Sheet: Supplementary Table 5
Supplementary Table 5	Genes and Protien GO classification
Molecular Function	7	catalytic activity (GO:0003824)	3405	26.70%	48.10%
	4	binding (GO:0005488)	2301	18.00%	32.50%
	6	molecular function regulator (GO:0098772)	585	4.60%	8.30%
	8	transporter activity (GO:0005215)	504	4.00%	7.10%
	5	structural molecule activity (GO:0005198)	149	1.20%	2.10%
	1	translation regulator activity (GO:0045182)	52	0.40%	0.70%
	3	molecular adaptor activity (GO:0060090)	48	0.40%	0.70%
	2	molecular transducer activity (GO:0060089)	41	0.30%	0.60%
Biological Process	3	cellular process (GO:0009987)	4663	36.60%	37.30%
	13	metabolic process (GO:0008152)	3643	28.60%	29.20%
	10	biological regulation (GO:0065007)	1557	12.20%	12.50%
	5	localization (GO:0051179)	897	7.00%	7.20%
	15	response to stimulus (GO:0050896)	817	6.40%	6.50%
	12	signaling (GO:0023052)	308	2.40%	2.50%
	1	developmental process (GO:0032502)	137	1.10%	1.10%
	4	reproduction (GO:0000003)	111	0.90%	0.90%
	6	reproductive process (GO:0022414)	111	0.90%	0.90%
	2	multicellular organismal process (GO:0032501)	104	0.80%	0.80%
	14	interspecies interaction between organisms (GO:0044419)	53	0.40%	0.40%
	16	biological phase (GO:0044848)	33	0.30%	0.30%
	11	growth (GO:0040007)	14	0.10%	0.10%
	7	multi-organism process (GO:0051704)	12	0.10%	0.10%
	18	locomotion (GO:0040011)	12	0.10%	0.10%
	9	immune system process (GO:0002376)	11	0.10%	0.10%
	17	rhythmic process (GO:0048511)	11	0.10%	0.10%
	8	biological adhesion (GO:0022610)	2	0.00%	0.00%
Celular Component	1	cellular anatomical entity (GO:0110165)	5577	43.70%	47.00%
	3	intracellular (GO:0005622)	4765	37.40%	40.20%
	2	protein-containing complex (GO:0032991)	1520	11.90%	12.80%
Protein Go Classification	14	metabolite interconversion enzyme (PC00262)	2240	19.10%	32.40%
	15	protein modifying enzyme (PC00260)	923	7.90%	13.30%
	6	nucleic acid metabolism protein (PC00171)	759	6.50%	11.00%
	3	transporter (PC00227)	718	6.10%	10.40%
	11	gene-specific transcriptional regulator (PC00264)	606	5.20%	8.80%
	13	translational protein (PC00263)	307	2.60%	4.40%
	8	protein-binding activity modulator (PC00095)	215	1.80%	3.10%
	18	membrane traffic protein (PC00150)	214	1.80%	3.10%
	22	transmembrane signal receptor (PC00197)	196	1.70%	2.80%
	19	chaperone (PC00072)	188	1.60%	2.70%
	2	cytoskeletal protein (PC00085)	181	1.50%	2.60%
	16	chromatin/chromatin-binding, or -regulatory protein (PC00077)	140	1.20%	2.00%
	4	scaffold/adaptor protein (PC00226)	100	0.90%	1.40%
	10	calcium-binding protein (PC00060)	43	0.40%	0.60%
	12	defense/immunity protein (PC00090)	37	0.30%	0.50%
	17	transfer/carrier protein (PC00219)	27	0.20%	0.40%
	5	cell adhesion molecule (PC00069)	11	0.10%	0.20%
	1	extracellular matrix protein (PC00102)	6	0.10%	0.10%
	9	viral or transposable element protein (PC00237)	6	0.10%	0.10%
	7	intercellular signal molecule (PC00207)	4	0.00%	0.10%
	20	structural protein (PC00211)	2	0.00%	0.00%
	21	storage protein (PC00210)	1	0.00%	0.00%
