# Supplementary material for: Unraveling the Genome of a High Yielding Colombian Sugarcane Hybrid
Source: Front Plant Sci. 2021 Aug 13;12:694859. doi: 10.3389/fpls.2021.694859 (PMC8414525; doi:10.3389/fpls.2021.694859)
Supplement: Supplementary file 6 [file Table_6.XLSX]

## Sheet: Summary of libraries
	Supplementary table 6. Number of RNA-seq libraries per each condition-genotype-tissue used for the differential gene expression analysis.
	Condition	Genotype	Characteristic	# of RNA-Seq libraries
				Leaf			Root			Subtotal
				Control	Mild	Severe	Control	Mild	Severe
	Drought	CC 93-7711	Tolerant	-	-	-	4	2	2	8
		SP 71-6949	Tolerant	-	-	-	4	2	2	8
		MZC 74-275	Sensitive	-	-	-	4	2	2	8
	Flooding	CC 01-1949	Tolerant	3	2	2	4	2	2	15
		CC 93-4418	Sensitive	3	2	2	4	2	2	15
									Total	54
