# Supplementary material for: Unraveling the Genome of a High Yielding Colombian Sugarcane Hybrid
Source: Front Plant Sci. 2021 Aug 13;12:694859. doi: 10.3389/fpls.2021.694859 (PMC8414525; doi:10.3389/fpls.2021.694859)
Supplement: Supplementary file 7 [file Table_7.XLSX]

## Sheet: Drought
Supplementary table 7. List of the top 10 up- and down-regulated DEGs identified (FDR < 0.05, log2(FC) ± 1) in the drought condition.
			CC 93-7711		MZC 74-275		SP 71-6949
			Root		Root		Root
N	Gene Id	Description	log2FC	p-adj	log2FC	p-adj	log2FC	p-adj
1	cc_00019704	14 kDa proline-rich protein DC2.15 (Daucus carota)	-11.0903	6.84359e-21	-10.9278	1.93352e-22
2	cc_00027921	SWEET1A Bidirectional sugar transporter SWEET1a (Sorghum bicolor)	6.22091	1.49011e-12	8.35918	4.25172e-10
3	MSTRG.11875	unknown function	8.80922	1.71836e-11	5.12855	2.71161e-15	3.29391	0.0209993
4	cc_00000720	unknown function	8.9499	3.54925e-11	6.64613	6.8196e-08	6.52736	7.69728e-11
5	cc_00027923	SWEET1A Bidirectional sugar transporter SWEET1a (Sorghum bicolor)	5.85226	3.45865e-10	8.56013	7.93039e-12
6	cc_00040061	CYP71Z16 Dolabradiene monooxygenase (Zea mays)	-7.80404	6.21893e-10
7	cc_00002242	ABCG36 ABC transporter G family member 36 (Oryza sativa subsp. japonica)	-7.39993	1.82179e-09
8	MSTRG.601	unknown function	8.41295	2.32885e-09	5.12506	1.36212e-06	5.58108	0.00324835
9	cc_00047343	SEC11A Signal peptidase complex catalytic subunit SEC11A (Pongo abelii)	-7.2331	2.671e-09
10	cc_00019602	OBAP1A Oil body-associated protein 1A (Zea mays)	8.59448	6.616e-09	7.72121	6.01515e-09	7.14484	0.00319161
11	cc_00004098	EMH5 Em protein H5 (Triticum aestivum)	8.42384	7.28347e-09	7.90629	2.55926e-08	5.56706	0.021236
12	MSTRG.11778	unknown function	7.59197	1.06074e-08	7.63957	1.06867e-19	8.40866	1.01635e-06
13	cc_00016373	UGT94E5 Beta-D-glucosyl crocetin beta-1,6-glucosyltransferase (Gardenia jasminoides)	7.78543	3.9416e-08	7.05283	1.12104e-06	7.32587	6.6342e-05
14	cc_00027609	B19.3 Late embryogenesis abundant protein B19.3 (Hordeum vulgare)	6.83954	4.17004e-08	8.44215	4.08682e-11	8.21526	0.0267054
15	MSTRG.23068	unknown function	-6.73194	5.10522e-08
16	cc_00044897	REXO4 RNA exonuclease 4 (Homo sapiens)	-6.75864	8.79525e-08
17	cc_00040726	Os02g0773300 Putative D-cysteine desulfhydrase 1, mitochondrial (Oryza sativa subsp. japonica)	-6.62126	3.48123e-07
18	cc_00052996	MTH_273 UPF0098 protein MTH_273 (Methanothermobacter thermautotrophicus (strain ATCC 29096 / DSM 1053 / JCM 10044 / NBRC 100330 / Delta H))	4.81578	4.13966e-06	9.26094	4.92362e-12
19	cc_00011230	unknown function	8.65434	1.25889e-05	8.4409	8.9276e-33	6.3388	0.000694632
20	Sobic.007G143200.1.path1	unknown function	6.31625	1.40845e-05	7.86622	1.86117e-05	7.87159	6.43225e-05
21	MSTRG.18752	unknown function	8.0822	1.95608e-05
22	cc_00000719	unknown function	7.1522	0.000690675	8.21551	2.42029e-20	8.01509	1.69488e-05
23	cc_00024948	SOP1 Peroxygenase (Sesamum indicum)	5.16152	0.000798411	5.06611	5.12194e-11	8.61822	0.0227042
24	cc_00024950	SOP1 Peroxygenase (Sesamum indicum)	4.93651	0.0017302	5.62078	1.5099e-13	8.55346	0.0276928
25	MSTRG.11072	unknown function	6.30088	0.0053529	8.68651	2.25283e-11	4.74679	0.000257879
26	Sobic.009G189700.1.path1	unknown function	-2.59643	0.00566174	-8.22828	1.18617e-11
27	GTF2LoaderGene814	FT Protein FLOWERING LOCUS T (Arabidopsis thaliana)	8.64926	0.00807496	8.95737	8.29229e-14	4.74195	0.00542142
28	cc_00027608	Late embryogenesis abundant protein EMB564 (Zea mays)	5.73839	0.0193615	7.79722	9.49387e-06	8.17573	0.00218397
29	cc_00002800	TIP3-1 Aquaporin TIP3-1 (Zea mays)	5.91457	0.0228879	5.51144	7.38122e-14	7.63752	1.40831e-10
30	cc_00027351	UGT73C4 UDP-glycosyltransferase 73C4 (Solanum lycopersicum)	9.59929	0.023911
31	MSTRG.16288	unknown function	-7.0751	0.0259874
32	cc_00012505	unknown function	-7.03259	0.0332589
33	Sobic.001G363400.1.path1	TPS21 Beta-selinene synthase (Zea mays)	-2.64825	0.0360909			-6.62694	0.000536556
34	GTF2LoaderGene2263	Transcription factor HBP-1a (Triticum aestivum)	4.23933	0.0371439	4.52182	0.0280174	9.31165	1.07653e-06
35	MSTRG.22166	unknown function	-6.92395	0.0376481
36	cc_00036850	SBT4.4 Subtilisin-like protease SBT4.4 (Arabidopsis thaliana)			-8.97627	9.49942e-13
37	cc_00023107	At4g25940 Putative clathrin assembly protein At4g25940 (Arabidopsis thaliana)			-7.97859	4.26557e-10
38	cc_00032902	Os11g0549625 CASP-like protein 4D1 (Oryza sativa subsp. japonica)			-7.62455	7.93407e-10
39	cc_00024407	WAK3 Wall-associated receptor kinase 3 (Arabidopsis thaliana)			-7.62829	3.09721e-09
40	cc_00009847	OBAP2A Oil body-associated protein 2A (Zea mays)			6.27472	3.35056e-09	8.57189	0.0399361
41	MSTRG.4689	CCD1 Carotenoid 9,10(9',10')-cleavage dioxygenase 1 (Pisum sativum)			-8.13641	5.22492e-09	-7.28944	1.88078e-05
42	Sobic.001G469300.1.path3	At2g18540 Vicilin-like seed storage protein At2g18540 (Arabidopsis thaliana)			7.9085	1.57071e-08
43	cc_00012043	unknown function			-7.63077	6.00931e-08
44	cc_00011224	FLZ1 FCS-Like Zinc finger 1 (Arabidopsis thaliana)			-7.75351	2.88136e-07
45	Sobic.002G323700.1.path1	SYP131 Putative syntaxin-131 (Arabidopsis thaliana)			-5.42304	1.86537e-05	-6.5421	0.00875531
46	cc_00027505	CBP60D Calmodulin-binding protein 60 D (Arabidopsis thaliana)			-5.93185	3.40866e-05	-6.3701	1.91866e-05
47	cc_00020791	FLZ1 FCS-Like Zinc finger 1 (Arabidopsis thaliana)			-5.99102	0.000316574	-6.32335	0.0186206
48	cc_00009942	CDS3 Phosphatidate cytidylyltransferase 3 (Arabidopsis thaliana)			-7.7307	0.00775678
49	cc_00001051	MTR_7g086140 Blue copper protein 1a (Medicago truncatula)			-5.03551	0.0108784	-6.91676	0.00302893
50	MSTRG.22389	unknown function			8.63486	0.0388944
51	cc_00003521	unknown function					-9.5561	3.12508e-12
52	cc_00050017	FUM1 Fumarate hydratase 1, mitochondrial (Arabidopsis thaliana)					-6.70707	1.29643e-05
53	cc_00024224	XPO1B Protein EXPORTIN 1B (Arabidopsis thaliana)					-6.32973	1.81942e-05
54	MSTRG.19475	unknown function					-6.31465	2.00651e-05

## Sheet: Flooding
	geneId	description	CC011940_leaf_log2FoldChange	CC011940_leaf_padj	CC011940_root_log2FoldChange	CC011940_root_padj	CC934418_leaf_log2FoldChange	CC934418_leaf_padj	CC934418_root_log2FoldChange	CC934418_root_padj
1	cc_00000571	EXPA7 Expansin-A7 (Oryza sativa subsp. japonica)	10.8922	9.35387e-16	-1.00702	0.0315537	4.379	0.00540766
2	cc_00039016	Cortical cell-delineating protein (Zea mays)	8.52497	2.11406e-13			11.9226	1.88856e-10
3	MSTRG.14271	unknown function	14.0266	1.74708e-10			13.1479	3.11065e-10
4	MSTRG.16219	unknown function	10.0634	3.0759e-10			10.8027	4.66914e-06
5	cc_00002244	GLU2 4-hydroxy-7-methoxy-3-oxo-3,4-dihydro-2H-1,4-benzoxazin-2-yl glucoside beta-D-glucosidase 2, chloroplastic (Zea mays)	12.2551	1.08908e-09			10.7539	2.83353e-11
6	MSTRG.22042	OMT2 Probable O-methyltransferase 2 (Sorghum bicolor)	10.661	9.4731e-08			11.2282	8.70442e-06	-1.0057	1.80638e-06
7	cc_00026472	PER12 Peroxidase 12 (Arabidopsis thaliana)	11.0571	4.75936e-07			10.3981	4.06634e-10
8	MSTRG.1439	unknown function	10.7006	7.97501e-07			10.7423	1.02565e-14
9	cc_00029046	CHX19 Cation/H(+) antiporter 19 (Arabidopsis thaliana)	10.6143	8.13608e-07			11.0434	0.00728737
10	cc_00022988	Os04g0650000 Oryzain alpha chain (Oryza sativa subsp. japonica)	11.6739	8.84854e-06	4.46579	2.88324e-62	10.5265	3.9189e-05	4.61395	9.25652e-53
11	cc_00044113	RAFTIN1A Protein RAFTIN 1A (Triticum aestivum)	9.90695	2.95934e-05	-2.58612	6.05282e-10	11.0817	7.78768e-05	-3.37925	5.27618e-14
12	cc_00022981	Cysteine proteinase COT44 (Fragment) (Brassica napus)	11.4194	3.52282e-05	7.48838	8.79434e-58	9.45312	1.2147e-06	7.62567	9.70189e-30
13	Sobic.001G469300.1.path3	At2g18540 Vicilin-like seed storage protein At2g18540 (Arabidopsis thaliana)	-6.93718	0.00010168
14	cc_00011083	At3g07570 Cytochrome b561 and DOMON domain-containing protein At3g07570 (Arabidopsis thaliana)	10.9801	0.0239667	6.25628	2.69783e-45			6.58782	1.13092e-41
15	cc_00048909	At3g07570 Cytochrome b561 and DOMON domain-containing protein At3g07570 (Arabidopsis thaliana)	10.775	0.0278588	6.31824	2.36797e-51			6.58727	6.01327e-42
16	cc_00035688	At5g10770 Aspartyl protease family protein At5g10770 (Arabidopsis thaliana)			-3.72396	0.00135759	24.2584	1.56942e-08	-3.44251	0.00189339
17	Sobic.010G219900.1.path1	unknown function					-7.49417	3.5892e-08
18	cc_00032659	OMT2 Probable O-methyltransferase 2 (Sorghum bicolor)			-2.57309	1.89113e-05	10.8585	0.00018496	-3.09374	0.00469703
19	cc_00023933	SBTM4 Subtilisin-like protease 4 (Lotus japonicus)			-4.22973	0.000330016	11.5274	0.00025528	-4.66142	6.70063e-09
20	cc_00042898	SWEET4 Bidirectional sugar transporter SWEET4 (Oryza sativa subsp. japonica)			-9.12859	8.39114e-14			-6.27408	1.76083e-11
21	cc_00002078	BHLH25 Transcription factor bHLH25 (Arabidopsis thaliana)			-2.72112	4.58669e-12			-7.22868	7.61271e-11
22	cc_00001040	MTR_7g086140 Blue copper protein 1a (Medicago truncatula)			-6.31331	7.89521e-10			-8.39392	5.10402e-10
23	cc_00046707	SBTM4 Subtilisin-like protease 4 (Lotus japonicus)			-8.51131	1.78718e-09			-3.87652	2.50352e-06
24	MSTRG.3005	unknown function			7.80449	2.22359e-09			12.4288	9.29136e-12
25	cc_00032117	ZRP4 O-methyltransferase ZRP4 (Zea mays)			-7.7199	4.29925e-09			-6.08655	0.000116949
26	GTF2LoaderGene4062	ZRP4 O-methyltransferase ZRP4 (Zea mays)			-7.10277	5.05271e-09			-3.99125	0.000588321
27	MSTRG.9968	Endochitinase B (Fragment) (Zea mays)			-7.68615	1.10289e-08			-3.13295	0.000736287
28	cc_00032135	ZRP4 O-methyltransferase ZRP4 (Zea mays)			-7.26776	1.13421e-08			-6.55885	3.55856e-06
29	cc_00042136	AN1 Ent-copalyl diphosphate synthase AN1, chloroplastic (Zea mays)			-6.16357	1.20816e-08			-8.29059	2.15875e-12
30	Sobic.010G106800.2.path3	CYP71Z18 Zealexin A1 synthase (Zea mays)			-7.51074	9.3554e-08			-5.49022	0.00038549
31	Sobic.010G106800.2.path2	CYP71Z18 Zealexin A1 synthase (Zea mays)			-7.54856	2.3292e-07			-5.16205	0.000839055
32	cc_00019705	14 kDa proline-rich protein DC2.15 (Daucus carota)			-7.35274	3.03803e-07
33	cc_00001034	MTR_7g086140 Blue copper protein 1a (Medicago truncatula)			-6.45347	1.63091e-05			-7.59246	6.11142e-08
34	cc_00012525	CRK6 Cysteine-rich receptor-like protein kinase 6 (Oryza sativa subsp. japonica)			-4.46863	0.000160857			-7.7205	2.60056e-08
35	cc_00024339	DIR1 Dirigent protein 1 (Arabidopsis thaliana)			-4.06257	0.00826138			-7.54344	1.52352e-07
36	MSTRG.27674	CYP87A3 Cytochrome P450 87A3 (Oryza sativa subsp. japonica)							-7.6451	5.24806e-08
37	cc_00024622	BGLU12 Beta-glucosidase 12 (Oryza sativa subsp. japonica)							-7.49544	2.37841e-07
38	cc_00047065	TPS26 Alpha-terpineol synthase, chloroplastic (Zea mays)							-7.26045	8.67512e-07
