# Supplementary material for: Unraveling the Genome of a High Yielding Colombian Sugarcane Hybrid
Source: Front Plant Sci. 2021 Aug 13;12:694859. doi: 10.3389/fpls.2021.694859 (PMC8414525; doi:10.3389/fpls.2021.694859)
Supplement: Supplementary file 8 [file Table_8.XLSX]

## Sheet: Flooding
Supplementary table 8. List of the top 10 up- and down-regulated DEGs identified (FDR < 0.05, log2(FC) ± 1) in the flooding condition. Top up-/down-regulated DEGs were selected for each genotype on each condition regardless of the tissue.
			CC 01-1940				CC 93-4418
			Leaf		Root		Leaf		Root
N	Gene Id	Description	log2FC	p-adj	log2FC	p-adj	log2FC	p-adj	log2FC	p-adj
1	cc_00000571	EXPA7 Expansin-A7 (Oryza sativa subsp. japonica)	10.8922	9.35387e-16	-1.00702	0.0315537	4.379	0.00540766
2	cc_00039016	Cortical cell-delineating protein (Zea mays)	8.52497	2.11406e-13			11.9226	1.88856e-10
3	MSTRG.14271	unknown function	14.0266	1.74708e-10			13.1479	3.11065e-10
4	MSTRG.16219	unknown function	10.0634	3.0759e-10			10.8027	4.66914e-06
5	cc_00002244	GLU2 4-hydroxy-7-methoxy-3-oxo-3,4-dihydro-2H-1,4-benzoxazin-2-yl glucoside beta-D-glucosidase 2, chloroplastic (Zea mays)	12.2551	1.08908e-09			10.7539	2.83353e-11
6	MSTRG.22042	OMT2 Probable O-methyltransferase 2 (Sorghum bicolor)	10.661	9.4731e-08			11.2282	8.70442e-06	-1.0057	1.80638e-06
7	cc_00026472	PER12 Peroxidase 12 (Arabidopsis thaliana)	11.0571	4.75936e-07			10.3981	4.06634e-10
8	MSTRG.1439	unknown function	10.7006	7.97501e-07			10.7423	1.02565e-14
9	cc_00029046	CHX19 Cation/H(+) antiporter 19 (Arabidopsis thaliana)	10.6143	8.13608e-07			11.0434	0.00728737
10	cc_00022988	Os04g0650000 Oryzain alpha chain (Oryza sativa subsp. japonica)	11.6739	8.84854e-06	4.46579	2.88324e-62	10.5265	3.9189e-05	4.61395	9.25652e-53
11	cc_00044113	RAFTIN1A Protein RAFTIN 1A (Triticum aestivum)	9.90695	2.95934e-05	-2.58612	6.05282e-10	11.0817	7.78768e-05	-3.37925	5.27618e-14
12	cc_00022981	Cysteine proteinase COT44 (Fragment) (Brassica napus)	11.4194	3.52282e-05	7.48838	8.79434e-58	9.45312	1.2147e-06	7.62567	9.70189e-30
13	Sobic.001G469300.1.path3	At2g18540 Vicilin-like seed storage protein At2g18540 (Arabidopsis thaliana)	-6.93718	0.00010168
14	cc_00011083	At3g07570 Cytochrome b561 and DOMON domain-containing protein At3g07570 (Arabidopsis thaliana)	10.9801	0.0239667	6.25628	2.69783e-45			6.58782	1.13092e-41
15	cc_00048909	At3g07570 Cytochrome b561 and DOMON domain-containing protein At3g07570 (Arabidopsis thaliana)	10.775	0.0278588	6.31824	2.36797e-51			6.58727	6.01327e-42
16	cc_00035688	At5g10770 Aspartyl protease family protein At5g10770 (Arabidopsis thaliana)			-3.72396	0.00135759	24.2584	1.56942e-08	-3.44251	0.00189339
17	Sobic.010G219900.1.path1	unknown function					-7.49417	3.5892e-08
18	cc_00032659	OMT2 Probable O-methyltransferase 2 (Sorghum bicolor)			-2.57309	1.89113e-05	10.8585	0.00018496	-3.09374	0.00469703
19	cc_00023933	SBTM4 Subtilisin-like protease 4 (Lotus japonicus)			-4.22973	0.000330016	11.5274	0.00025528	-4.66142	6.70063e-09
20	cc_00042898	SWEET4 Bidirectional sugar transporter SWEET4 (Oryza sativa subsp. japonica)			-9.12859	8.39114e-14			-6.27408	1.76083e-11
21	cc_00002078	BHLH25 Transcription factor bHLH25 (Arabidopsis thaliana)			-2.72112	4.58669e-12			-7.22868	7.61271e-11
22	cc_00001040	MTR_7g086140 Blue copper protein 1a (Medicago truncatula)			-6.31331	7.89521e-10			-8.39392	5.10402e-10
23	cc_00046707	SBTM4 Subtilisin-like protease 4 (Lotus japonicus)			-8.51131	1.78718e-09			-3.87652	2.50352e-06
24	MSTRG.3005	unknown function			7.80449	2.22359e-09			12.4288	9.29136e-12
25	cc_00032117	ZRP4 O-methyltransferase ZRP4 (Zea mays)			-7.7199	4.29925e-09			-6.08655	0.000116949
26	GTF2LoaderGene4062	ZRP4 O-methyltransferase ZRP4 (Zea mays)			-7.10277	5.05271e-09			-3.99125	0.000588321
27	MSTRG.9968	Endochitinase B (Fragment) (Zea mays)			-7.68615	1.10289e-08			-3.13295	0.000736287
28	cc_00032135	ZRP4 O-methyltransferase ZRP4 (Zea mays)			-7.26776	1.13421e-08			-6.55885	3.55856e-06
29	cc_00042136	AN1 Ent-copalyl diphosphate synthase AN1, chloroplastic (Zea mays)			-6.16357	1.20816e-08			-8.29059	2.15875e-12
30	Sobic.010G106800.2.path3	CYP71Z18 Zealexin A1 synthase (Zea mays)			-7.51074	9.3554e-08			-5.49022	0.00038549
31	Sobic.010G106800.2.path2	CYP71Z18 Zealexin A1 synthase (Zea mays)			-7.54856	2.3292e-07			-5.16205	0.000839055
32	cc_00019705	14 kDa proline-rich protein DC2.15 (Daucus carota)			-7.35274	3.03803e-07
33	cc_00001034	MTR_7g086140 Blue copper protein 1a (Medicago truncatula)			-6.45347	1.63091e-05			-7.59246	6.11142e-08
34	cc_00012525	CRK6 Cysteine-rich receptor-like protein kinase 6 (Oryza sativa subsp. japonica)			-4.46863	0.000160857			-7.7205	2.60056e-08
35	cc_00024339	DIR1 Dirigent protein 1 (Arabidopsis thaliana)			-4.06257	0.00826138			-7.54344	1.52352e-07
36	MSTRG.27674	CYP87A3 Cytochrome P450 87A3 (Oryza sativa subsp. japonica)							-7.6451	5.24806e-08
37	cc_00024622	BGLU12 Beta-glucosidase 12 (Oryza sativa subsp. japonica)							-7.49544	2.37841e-07
38	cc_00047065	TPS26 Alpha-terpineol synthase, chloroplastic (Zea mays)							-7.26045	8.67512e-07
