# Supplementary material for: Unraveling the Genome of a High Yielding Colombian Sugarcane Hybrid
Source: Front Plant Sci. 2021 Aug 13;12:694859. doi: 10.3389/fpls.2021.694859 (PMC8414525; doi:10.3389/fpls.2021.694859)
Supplement: Supplementary file 9 [file Table_9.XLSX]

## Sheet: Drought
Supplementary table 9. List of the top 30 most up- and down-regulated DEGs exclusive to tolerant genotypes to the drought condition. Top up- ad down-regulated DEGs were selected for each tolerant genotype regardless of the tissue.
			CC 93-7711		SP 71-6949
			Root		Root
N	Gene Id	Description	log2FC	p-adj	log2FC	p-adj
1	cc_00031336	unknown function	3.92939	7.66165e-06	6.5791	0.0083838
2	MSTRG.18752	unknown function	8.0822	1.95608e-05
3	MSTRG.4979	unknown function	6.23115	8.7182e-05
4	cc_00047009	unknown function	7.09815	0.000541744
5	cc_00026463	SAG39 Senescence-specific cysteine protease SAG39 (Oryza sativa subsp. japonica)	6.61842	0.000716764
6	cc_00053231	unknown function	5.78134	0.00156836
7	MSTRG.21266	unknown function	5.12548	0.00231466
8	cc_00052994	unknown function	5.98599	0.00423788
9	Sobic.010G007000.1.path1	unknown function	6.02908	0.00688567
10	cc_00004604	unknown function	4.93167	0.0132135
11	cc_00038144	STP8 Sugar transport protein 8 (Arabidopsis thaliana)	5.94585	0.0158717
12	cc_00036429	unknown function	5.41557	0.0180226
13	cc_00048140	unknown function	6.68229	0.0220876
14	cc_00036060	BEBT1 Benzyl alcohol O-benzoyltransferase (Petunia hybrida)	5.5234	0.0224775
15	cc_00027351	UGT73C4 UDP-glycosyltransferase 73C4 (Solanum lycopersicum)	9.59929	0.023911
16	cc_00033651	SCL30 Serine/arginine-rich SC35-like splicing factor SCL30 (Arabidopsis thaliana)	6.31538	0.0267917
17	MSTRG.7799	SBT1.2 Subtilisin-like protease SBT1.2 (Arabidopsis thaliana)	5.67177	0.0285233
18	cc_00019617	unknown function	5.31474	0.0295619
19	cc_00015503	TOL9 TOM1-like protein 9 (Arabidopsis thaliana)	6.36855	0.0316373
20	MSTRG.1847	unknown function	5.0212	0.0423204
21	cc_00012301	unknown function	5.0124	0.0425797
22	cc_00015036	unknown function			7.3777	0.000741694
23	Sobic.005G033400.1.path1	unknown function			6.30827	0.0155543
24	cc_00037721	unknown function			5.31595	0.0169349
25	cc_00041744	unknown function			6.35597	0.0172986
26	Sobic.004G218200.3.path1	unknown function			5.88996	0.0195642
27	cc_00035420	csgA C-factor (Myxococcus xanthus)			5.22757	0.022848
28	cc_00030949	Os08g0549200 Beta-galactosidase 11 (Oryza sativa subsp. japonica)			6.05745	0.0296612
29	Sobic.007G193500.1.path1	unknown function			5.72862	0.0349036
30	cc_00005772	MAIL3 Serine/threonine-protein phosphatase 7 long form homolog (Arabidopsis thaliana)			5.96503	0.0462661
31	cc_00040061	CYP71Z16 Dolabradiene monooxygenase (Zea mays)	-7.80404	6.21893e-10
32	cc_00002242	ABCG36 ABC transporter G family member 36 (Oryza sativa subsp. japonica)	-7.39993	1.82179e-09
33	cc_00047343	SEC11A Signal peptidase complex catalytic subunit SEC11A (Pongo abelii)	-7.2331	2.671e-09
34	MSTRG.23068	unknown function	-6.73194	5.10522e-08
35	cc_00044897	REXO4 RNA exonuclease 4 (Homo sapiens)	-6.75864	8.79525e-08
36	cc_00040726	Os02g0773300 Putative D-cysteine desulfhydrase 1, mitochondrial (Oryza sativa subsp. japonica)	-6.62126	3.48123e-07
37	cc_00049360	Adck1 AarF domain-containing protein kinase 1 (Mus musculus)	-6.42677	4.10528e-07
38	cc_00006107	SGR6 Protein SHOOT GRAVITROPISM 6 (Arabidopsis thaliana)	-6.23109	2.51467e-06
39	cc_00033659	unknown function	-6.04299	3.12594e-06
40	cc_00029017	DDB_G0282005 Acyl-protein thioesterase 1 homolog 1 (Dictyostelium discoideum)	-6.19252	5.50283e-06	-3.26062	0.0182317
41	Sobic.001G377700.1.path1	Fanci Fanconi anemia group I protein homolog (Mus musculus)	-6.18706	6.21275e-06
42	cc_00052173	VIP4 Protein LEO1 homolog (Arabidopsis thaliana)	-6.36435	1.66391e-05
43	GTF2LoaderGene3535	Os11g0285000 Achilleol B synthase (Oryza sativa subsp. japonica)	-6.13106	5.34767e-05
44	cc_00050697	POL2A DNA polymerase epsilon catalytic subunit A (Arabidopsis thaliana)	-6.17468	6.41387e-05
45	cc_00050973	PRP40A Pre-mRNA-processing protein 40A (Arabidopsis thaliana)	-6.20072	7.30183e-05
46	Sobic.010G209501.1.path1	unknown function	-6.05525	0.00332588	-5.62763	0.0390484
47	Sobic.010G079850.1.path1	unknown function	-6.06117	0.00374174
48	cc_00042430	At5g55050 GDSL esterase/lipase At5g55050 (Arabidopsis thaliana)	-6.09274	0.00403608
49	cc_00024627	BGLU12 Beta-glucosidase 12 (Oryza sativa subsp. japonica)	-6.0368	0.00415469
50	GTF2LoaderGene149	Os11g0285000 Achilleol B synthase (Oryza sativa subsp. japonica)	-6.00501	0.00597997
51	MSTRG.16288	unknown function	-7.0751	0.0259874
52	cc_00012505	unknown function	-7.03259	0.0332589
53	Sobic.001G363400.1.path1	TPS21 Beta-selinene synthase (Zea mays)	-2.64825	0.0360909	-6.62694	0.000536556
54	MSTRG.22166	unknown function	-6.92395	0.0376481
55	cc_00003521	unknown function			-9.5561	3.12508e-12
56	cc_00050017	FUM1 Fumarate hydratase 1, mitochondrial (Arabidopsis thaliana)			-6.70707	1.29643e-05
57	cc_00024224	XPO1B Protein EXPORTIN 1B (Arabidopsis thaliana)			-6.32973	1.81942e-05
58	MSTRG.19475	unknown function			-6.31465	2.00651e-05
59	cc_00041719	PAP1 Probable inactive purple acid phosphatase 1 (Arabidopsis thaliana)			-6.31325	5.34371e-05
60	MSTRG.25060	unknown function			-6.19665	0.0124919
