# Supplementary material for: Unraveling the Genome of a High Yielding Colombian Sugarcane Hybrid
Source: Front Plant Sci. 2021 Aug 13;12:694859. doi: 10.3389/fpls.2021.694859 (PMC8414525; doi:10.3389/fpls.2021.694859)
Supplement: Supplementary file 10 [file Table_10.XLSX]

## Sheet: Flooding
Supplementary table 10. List of the top 30 most up- and down-regulated DEGs exclusive to tolerant genotypes to the flooding condition. Top up- ad down-regulated DEGs were selected for each tolerant genotype regardless of the tissue.
			CC 01-1940
			Leaf		Root
N	Gene Id	Description	log2FC	p-adj	log2FC	p-adj
1	cc_00000571	EXPA7 Expansin-A7 (Oryza sativa subsp. japonica)	10.8922	9.35387e-16	-1.00702	0.0315537
2	cc_00037706	EXPB3 Expansin-B3 (Oryza sativa subsp. japonica)	10.1922	4.10829e-13
3	cc_00008526	SCP26 Serine carboxypeptidase-like 26 (Oryza sativa subsp. japonica)	9.56302	6.45496e-10
4	cc_00042022	EXPB5 Expansin-B5 (Oryza sativa subsp. japonica)	8.71999	1.90827e-08
5	cc_00040513	EXPB11 Expansin-B11 (Oryza sativa subsp. japonica)	8.09455	6.94833e-08	-1.06165	0.0174785
6	cc_00047230	PPO Polyphenol oxidase latent form, chloroplastic (Prunus armeniaca)	8.08197	3.69096e-07
7	MSTRG.15665	unknown function	8.54456	4.74317e-07	1.314	0.000232645
8	cc_00051645	EXPA7 Expansin-A7 (Oryza sativa subsp. japonica)	7.93873	7.05952e-07
9	cc_00024534	At1g25530 Lysine histidine transporter-like 6 (Arabidopsis thaliana)	8.1615	1.04179e-06	-1.51238	0.00142839
10	cc_00009199	A1 Dihydroflavonol 4-reductase (Zea mays)	10.0247	3.90023e-06	1.83803	2.85923e-41
11	cc_00028463	unknown function	8.73331	8.2256e-06	-3.10974	1.70844e-15
12	cc_00028912	Os05g0574100 Phospholipase A1-II 7 (Oryza sativa subsp. japonica)	8.12738	1.199e-05	-1.01634	0.000619078
13	cc_00048364	LPR4 Multicopper oxidase LPR1 homolog 4 (Oryza sativa subsp. japonica)	8.26629	2.25491e-05	1.30061	0.00370102
14	cc_00053636	At3g07570 Cytochrome b561 and DOMON domain-containing protein At3g07570 (Arabidopsis thaliana)	10.2473	0.000145393	4.61764	6.8454e-110
15	cc_00048907	At3g07570 Cytochrome b561 and DOMON domain-containing protein At3g07570 (Arabidopsis thaliana)	9.2937	0.000413215	4.85291	4.68725e-76
16	cc_00041059	SEN102 Thiol protease SEN102 (Hemerocallis sp.)	10.1407	0.00191707	8.19359	6.80786e-120
17	cc_00009728	csd Probable cysteine desulfurase (Staphylococcus aureus (strain N315))	5.00087	0.0026101	8.71371	1.02843e-77
18	MSTRG.15617	unknown function	8.78291	0.00268471	6.02793	1.00041e-41
19	cc_00020207	Pyrophosphate-energized vacuolar membrane proton pump (Hordeum vulgare)	5.83582	0.00532904	8.02838	2.80437e-89
20	Sobic.003G284200.1.path1	csd Probable cysteine desulfurase (Staphylococcus aureus (strain MW2))	4.32685	0.011689	8.71634	7.35157e-63
21	cc_00036552	unknown function	8.62375	0.019872	7.66463	3.49405e-84
22	cc_00003079	PER59 Peroxidase 59 (Arabidopsis thaliana)	8.08736	0.0230913
23	cc_00011083	At3g07570 Cytochrome b561 and DOMON domain-containing protein At3g07570 (Arabidopsis thaliana)	10.9801	0.0239667	6.25628	2.69783e-45
24	cc_00048909	At3g07570 Cytochrome b561 and DOMON domain-containing protein At3g07570 (Arabidopsis thaliana)	10.775	0.0278588	6.31824	2.36797e-51
25	cc_00024336	Os04g0445000 Potassium channel KOR2 (Oryza sativa subsp. japonica)	9.41864	0.028382	5.74336	3.55527e-83
26	cc_00038617	SALT Salt stress-induced protein (Oryza sativa subsp. japonica)	10.0065	0.0365353	8.34464	1.26181e-144
27	cc_00010595	CSE Caffeoylshikimate esterase (Arabidopsis thaliana)	5.32091	0.0386455	8.77517	1.67124e-49
28	MSTRG.15998	APX3 Probable L-ascorbate peroxidase 3, peroxisomal (Oryza sativa subsp. japonica)	8.15605	0.0392457
29	cc_00020792	FLZ1 FCS-Like Zinc finger 1 (Arabidopsis thaliana)	8.13806	0.0466895	6.88965	2.22749e-91
30	MSTRG.22166	unknown function			8.00503	0.00589448
31	cc_00042804	L-ascorbate oxidase (Cucumis sativus)	2.65053	6.04056e-08	-5.96574	1.35417e-14
32	cc_00050527	unknown function	-6.74656	1.5134e-05
33	cc_00029023	PTD Protein PARTING DANCERS homolog (Oryza sativa subsp. japonica)	-6.65459	8.1839e-05
34	Sobic.001G469300.1.path3	At2g18540 Vicilin-like seed storage protein At2g18540 (Arabidopsis thaliana)	-6.93718	0.00010168
35	cc_00009520	NMT1 Phosphoethanolamine N-methyltransferase 1 (Arabidopsis thaliana)	-6.13109	0.000842528
36	cc_00040899	RDL6 Probable disease resistance protein RDL6 (Arabidopsis thaliana)	-6.27802	0.000938296
37	cc_00035558	unknown function	-6.01968	0.00210253	-5.27113	0.0139203
38	cc_00050572	At2g18540 Vicilin-like seed storage protein At2g18540 (Arabidopsis thaliana)	-6.38498	0.00502462
39	cc_00039405	RPM1 Disease resistance protein RPM1 (Arabidopsis thaliana)	-5.68274	0.0063313
40	cc_00047617	unknown function	-5.51164	0.0119833
41	cc_00046364	CYP76B6 Geraniol 8-hydroxylase (Catharanthus roseus)			-5.59436	1.97187e-13
42	cc_00019705	14 kDa proline-rich protein DC2.15 (Daucus carota)			-7.35274	3.03803e-07
43	cc_00037522	WAVH1 E3 ubiquitin-protein ligase WAVH1 (Arabidopsis thaliana)			-6.62395	2.21687e-06
44	cc_00005135	tyrP Tyrosine-specific transport protein (Shigella flexneri)			-6.47292	1.07023e-05
45	cc_00008791	MST8 Sugar transport protein MST8 (Oryza sativa subsp. japonica)			-5.91429	2.71886e-05
46	cc_00035654	TSR2 Pre-rRNA-processing protein TSR2 homolog (Bos taurus)			-6.54961	3.34394e-05
47	cc_00035424	GL1-10 Very-long-chain aldehyde decarbonylase GL1-10 (Oryza sativa subsp. japonica)			-6.27774	5.73225e-05
48	cc_00049528	AT1 Alcohol acyltransferase 1 (Actinidia deliciosa)			-6.62565	5.77393e-05
49	cc_00013493	At5g55050 GDSL esterase/lipase At5g55050 (Arabidopsis thaliana)			-5.55732	0.0001521
50	cc_00035107	STY8 Serine/threonine-protein kinase STY8 (Arabidopsis thaliana)			-5.77497	0.000209767
51	GTF2LoaderGene2945	ROC7 Homeobox-leucine zipper protein ROC7 (Oryza sativa subsp. indica)			-5.49726	0.000238163
52	Sobic.005G063800.2.path1	ITN1 Ankyrin repeat-containing protein ITN1 (Arabidopsis thaliana)			-6.02608	0.000359709
53	cc_00032433	TPS23 (E)-beta-caryophyllene synthase (Zea mays)			-5.57041	0.000370564
54	cc_00002573	CYP79A1 Tyrosine N-monooxygenase (Sorghum bicolor)			-5.47184	0.00048259
55	cc_00022033	BGLU24 Beta-glucosidase 24 (Oryza sativa subsp. japonica)			-6.2084	0.00149904
56	cc_00012312	At5g10770 Aspartyl protease family protein At5g10770 (Arabidopsis thaliana)			-5.98385	0.00290021
57	Sobic.002G108500.1.path2	CYP93A1 3,9-dihydroxypterocarpan 6A-monooxygenase (Glycine max)			-6.06248	0.00333586
58	Sobic.001G136150.1.path1	AGO12 Protein argonaute 12 (Oryza sativa subsp. japonica)			-5.83753	0.00679221
59	cc_00045327	ATG18D Autophagy-related protein 18d (Arabidopsis thaliana)			-5.49092	0.0194607
60	cc_00014451	unknown function			-5.91944	0.0425517
