# Supplementary material for: Unraveling the Genome of a High Yielding Colombian Sugarcane Hybrid
Source: Front Plant Sci. 2021 Aug 13;12:694859. doi: 10.3389/fpls.2021.694859 (PMC8414525; doi:10.3389/fpls.2021.694859)
Supplement: Supplementary file 11 [file Table_11.XLSX]

## Sheet: go_enrichment_results
Supplementary table 11. List of over-represented GO terms identified in the TE-DEGs set.
Coondition	Tissue	goCat	GO.ID	Term	Annotated	Significant	Expected	p-val	FDR
Drought	Root	BP	GO:0034637	cellular carbohydrate biosynthetic proce...	134	38	21.73	0.00027	0.019
Drought	Root	BP	GO:0005985	sucrose metabolic process	16	9	2.59	0.00029	0.019
Drought	Root	BP	GO:0044262	cellular carbohydrate metabolic process	212	54	34.38	0.00034	0.0194
Drought	Root	BP	GO:0030243	cellulose metabolic process	69	23	11.19	0.00036	0.0194
Drought	Root	BP	GO:0030244	cellulose biosynthetic process	69	23	11.19	0.00036	0.0194
Drought	Root	BP	GO:0006265	DNA topological change	25	11	4.05	0.00096	0.0323
Drought	Root	BP	GO:0017148	negative regulation of translation	25	11	4.05	0.00096	0.0323
Drought	Root	BP	GO:0032269	negative regulation of cellular protein ...	25	11	4.05	0.00096	0.0323
Drought	Root	BP	GO:0034249	negative regulation of cellular amide me...	25	11	4.05	0.00096	0.0323
Drought	Root	BP	GO:0051248	negative regulation of protein metabolic...	25	11	4.05	0.00096	0.0323
Drought	Root	BP	GO:0006464	cellular protein modification process	2528	463	409.98	0.00097	0.0323
Drought	Root	BP	GO:0036211	protein modification process	2528	463	409.98	0.00097	0.0323
Drought	Root	BP	GO:0000271	polysaccharide biosynthetic process	87	26	14.11	0.00102	0.0323
Drought	Root	BP	GO:0009250	glucan biosynthetic process	87	26	14.11	0.00102	0.0323
Drought	Root	BP	GO:0033692	cellular polysaccharide biosynthetic pro...	87	26	14.11	0.00102	0.0323
Drought	Root	BP	GO:0051273	beta-glucan metabolic process	87	26	14.11	0.00102	0.0323
Drought	Root	BP	GO:0051274	beta-glucan biosynthetic process	87	26	14.11	0.00102	0.0323
Drought	Root	BP	GO:0016051	carbohydrate biosynthetic process	146	38	23.68	0.00159	0.0486
Drought	Root	BP	GO:0048523	negative regulation of cellular process	46	16	7.46	0.00164	0.0486
Drought	Root	BP	GO:0051172	negative regulation of nitrogen compound...	27	11	4.38	0.00206	0.0591
Drought	Root	BP	GO:0043412	macromolecule modification	2570	464	416.79	0.00304	0.0846
Drought	Root	BP	GO:0019321	pentose metabolic process	11	6	1.78	0.00398	0.0896
Drought	Root	BP	GO:0019566	arabinose metabolic process	11	6	1.78	0.00398	0.0896
Drought	Root	BP	GO:0046373	L-arabinose metabolic process	11	6	1.78	0.00398	0.0896
Drought	Root	BP	GO:0009890	negative regulation of biosynthetic proc...	29	11	4.7	0.004	0.0896
Drought	Root	BP	GO:0010558	negative regulation of macromolecule bio...	29	11	4.7	0.004	0.0896
Drought	Root	BP	GO:0031324	negative regulation of cellular metaboli...	29	11	4.7	0.004	0.0896
Drought	Root	BP	GO:0031327	negative regulation of cellular biosynth...	29	11	4.7	0.004	0.0896
Drought	Root	BP	GO:2000113	negative regulation of cellular macromol...	29	11	4.7	0.004	0.0896
Drought	Root	BP	GO:0005984	disaccharide metabolic process	59	18	9.57	0.00451	0.0986
Drought	Root	BP	GO:0006952	defense response	69	20	11.19	0.00542	0.116
Drought	Root	BP	GO:0010035	response to inorganic substance	15	7	2.43	0.00563	0.117
Drought	Root	BP	GO:0042546	cell wall biogenesis	52	16	8.43	0.00657	0.131
Drought	Root	BP	GO:0006073	cellular glucan metabolic process	138	34	22.38	0.00687	0.131
Drought	Root	BP	GO:0044042	glucan metabolic process	138	34	22.38	0.00687	0.131
Drought	Root	BP	GO:0044264	cellular polysaccharide metabolic proces...	138	34	22.38	0.00687	0.131
Drought	Root	BP	GO:0007059	chromosome segregation	16	7	2.59	0.00862	0.155
Drought	Root	BP	GO:0009628	response to abiotic stimulus	16	7	2.59	0.00862	0.155
Drought	Root	BP	GO:0071103	DNA conformation change	49	15	7.95	0.0088	0.155
Drought	Root	BP	GO:0006417	regulation of translation	32	11	5.19	0.00937	0.155
Drought	Root	BP	GO:0010608	posttranscriptional regulation of gene e...	32	11	5.19	0.00937	0.155
Drought	Root	BP	GO:0034248	regulation of cellular amide metabolic p...	32	11	5.19	0.00937	0.155
Drought	Root	BP	GO:0006260	DNA replication	101	26	16.38	0.00938	0.155
Drought	Root	BP	GO:0005976	polysaccharide metabolic process	156	37	25.3	0.00944	0.155
Flooding	Leaf	BP	GO:0006355	regulation of transcription, DNA-templat...	1236	116	83.04	0.00011	0.00367
Flooding	Leaf	BP	GO:1903506	regulation of nucleic acid-templated tra...	1236	116	83.04	0.00011	0.00367
Flooding	Leaf	BP	GO:2001141	regulation of RNA biosynthetic process	1236	116	83.04	0.00011	0.00367
Flooding	Leaf	BP	GO:0051171	regulation of nitrogen compound metaboli...	1289	120	86.6	0.00012	0.00367
Flooding	Leaf	BP	GO:0080090	regulation of primary metabolic process	1289	120	86.6	0.00012	0.00367
Flooding	Leaf	BP	GO:0051252	regulation of RNA metabolic process	1238	116	83.17	0.00012	0.00367
Flooding	Leaf	BP	GO:0019219	regulation of nucleobase-containing comp...	1239	116	83.24	0.00012	0.00367
Flooding	Leaf	BP	GO:0010468	regulation of gene expression	1299	120	87.27	0.00016	0.00474
Flooding	Leaf	BP	GO:0031323	regulation of cellular metabolic process	1301	120	87.4	0.00017	0.00488
Flooding	Leaf	BP	GO:0016051	carbohydrate biosynthetic process	146	22	9.81	0.00029	0.00807
Flooding	Leaf	BP	GO:0060255	regulation of macromolecule metabolic pr...	1325	120	89.02	0.00036	0.00972
Flooding	Leaf	BP	GO:0019222	regulation of metabolic process	1332	120	89.49	0.00044	0.0115
Flooding	Leaf	BP	GO:0022900	electron transport chain	19	6	1.28	0.00115	0.0293
Flooding	Leaf	BP	GO:0019684	photosynthesis, light reaction	15	5	1.01	0.0023	0.0571
Flooding	Leaf	BP	GO:0015994	chlorophyll metabolic process	5	3	0.34	0.00273	0.066
Flooding	Leaf	BP	GO:0006081	cellular aldehyde metabolic process	7	3	0.47	0.00862	0.203
Flooding	Root	BP	GO:0055114	oxidation-reduction process	2203	556	342.47	< 1e-30	NA
Flooding	Root	BP	GO:0006165	nucleoside diphosphate phosphorylation	86	27	13.37	0.00017	0.0111
Flooding	Root	BP	GO:0046939	nucleotide phosphorylation	86	27	13.37	0.00017	0.0111
Flooding	Root	BP	GO:0080134	regulation of response to stress	13	8	2.02	0.00021	0.0128
Flooding	Root	BP	GO:0009132	nucleoside diphosphate metabolic process	89	27	13.84	0.00032	0.0183
Flooding	Root	BP	GO:0006721	terpenoid metabolic process	6	5	0.93	0.00047	0.0238
Flooding	Root	BP	GO:0016114	terpenoid biosynthetic process	6	5	0.93	0.00047	0.0238
Flooding	Root	BP	GO:0006950	response to stress	635	129	98.72	0.00061	0.0238
Flooding	Root	BP	GO:0000096	sulfur amino acid metabolic process	15	8	2.33	0.00077	0.0238
Flooding	Root	BP	GO:0002376	immune system process	12	7	1.87	0.00083	0.0238
Flooding	Root	BP	GO:0002682	regulation of immune system process	12	7	1.87	0.00083	0.0238
Flooding	Root	BP	GO:0002831	regulation of response to biotic stimulu...	12	7	1.87	0.00083	0.0238
Flooding	Root	BP	GO:0006955	immune response	12	7	1.87	0.00083	0.0238
Flooding	Root	BP	GO:0009627	systemic acquired resistance	12	7	1.87	0.00083	0.0238
Flooding	Root	BP	GO:0009814	defense response, incompatible interacti...	12	7	1.87	0.00083	0.0238
Flooding	Root	BP	GO:0010112	regulation of systemic acquired resistan...	12	7	1.87	0.00083	0.0238
Flooding	Root	BP	GO:0031347	regulation of defense response	12	7	1.87	0.00083	0.0238
Flooding	Root	BP	GO:0032101	regulation of response to external stimu...	12	7	1.87	0.00083	0.0238
Flooding	Root	BP	GO:0045087	innate immune response	12	7	1.87	0.00083	0.0238
Flooding	Root	BP	GO:0045088	regulation of innate immune response	12	7	1.87	0.00083	0.0238
Flooding	Root	BP	GO:0050776	regulation of immune response	12	7	1.87	0.00083	0.0238
Flooding	Root	BP	GO:0006555	methionine metabolic process	7	5	1.09	0.00144	0.04
Flooding	Root	BP	GO:0003333	amino acid transmembrane transport	48	16	7.46	0.00173	0.0453
Flooding	Root	BP	GO:0006865	amino acid transport	48	16	7.46	0.00173	0.0453
Flooding	Root	BP	GO:0006811	ion transport	490	100	76.17	0.00206	0.052
Flooding	Root	BP	GO:0034220	ion transmembrane transport	139	35	21.61	0.0021	0.052
Flooding	Root	BP	GO:0098656	anion transmembrane transport	54	17	8.39	0.00253	0.058
Flooding	Root	BP	GO:1903825	organic acid transmembrane transport	54	17	8.39	0.00253	0.058
Flooding	Root	BP	GO:1905039	carboxylic acid transmembrane transport	54	17	8.39	0.00253	0.058
Flooding	Root	BP	GO:0009611	response to wounding	68	20	10.57	0.00275	0.0615
Flooding	Root	BP	GO:0006812	cation transport	328	70	50.99	0.00296	0.0646
Flooding	Root	BP	GO:0000097	sulfur amino acid biosynthetic process	11	6	1.71	0.00319	0.068
Flooding	Root	BP	GO:0006979	response to oxidative stress	265	58	41.2	0.00365	0.073
Flooding	Root	BP	GO:0008037	cell recognition	139	34	21.61	0.00398	0.073
Flooding	Root	BP	GO:0009856	pollination	139	34	21.61	0.00398	0.073
Flooding	Root	BP	GO:0009875	pollen-pistil interaction	139	34	21.61	0.00398	0.073
Flooding	Root	BP	GO:0044706	multi-multicellular organism process	139	34	21.61	0.00398	0.073
Flooding	Root	BP	GO:0048544	recognition of pollen	139	34	21.61	0.00398	0.073
Flooding	Root	BP	GO:0051704	multi-organism process	139	34	21.61	0.00398	0.073
Flooding	Root	BP	GO:0051172	negative regulation of nitrogen compound...	27	10	4.2	0.00535	0.0962
Flooding	Root	BP	GO:0046148	pigment biosynthetic process	12	6	1.87	0.00555	0.0971
Flooding	Root	BP	GO:0030001	metal ion transport	232	51	36.07	0.00561	0.0971
Flooding	Root	BP	GO:0000003	reproduction	143	34	22.23	0.00636	0.106
Flooding	Root	BP	GO:0022414	reproductive process	143	34	22.23	0.00636	0.106
Flooding	Root	BP	GO:0006783	heme biosynthetic process	6	4	0.93	0.00671	0.11
Flooding	Root	BP	GO:0048523	negative regulation of cellular process	46	14	7.15	0.00817	0.129
Flooding	Root	BP	GO:0071805	potassium ion transmembrane transport	46	14	7.15	0.00817	0.129
Flooding	Root	BP	GO:0040007	growth	13	6	2.02	0.00897	0.131
Flooding	Root	BP	GO:0015672	monovalent inorganic cation transport	95	24	14.77	0.00934	0.131
Flooding	Root	BP	GO:0009890	negative regulation of biosynthetic proc...	29	10	4.51	0.00947	0.131
Flooding	Root	BP	GO:0010558	negative regulation of macromolecule bio...	29	10	4.51	0.00947	0.131
Flooding	Root	BP	GO:0031324	negative regulation of cellular metaboli...	29	10	4.51	0.00947	0.131
Flooding	Root	BP	GO:0031327	negative regulation of cellular biosynth...	29	10	4.51	0.00947	0.131
Flooding	Root	BP	GO:2000113	negative regulation of cellular macromol...	29	10	4.51	0.00947	0.131
Drought	Root	MF	GO:0016787	hydrolase activity	2793	495	428.29	0.00012	0.00165
Drought	Root	MF	GO:0098772	molecular function regulator	1030	201	157.94	0.00012	0.00165
Drought	Root	MF	GO:0140096	catalytic activity, acting on a protein	3066	539	470.15	0.00013	0.00175
Drought	Root	MF	GO:0008194	UDP-glycosyltransferase activity	182	47	27.91	0.00016	0.0021
Drought	Root	MF	GO:0046527	glucosyltransferase activity	151	40	23.15	0.00027	0.00347
Drought	Root	MF	GO:0016157	sucrose synthase activity	11	7	1.69	0.00037	0.00466
Drought	Root	MF	GO:0016757	transferase activity, transferring glyco...	859	168	131.72	0.00039	0.00481
Drought	Root	MF	GO:0004096	catalase activity	6	5	0.92	0.00044	0.00532
Drought	Root	MF	GO:0016759	cellulose synthase activity	65	21	9.97	0.00048	0.00557
Drought	Root	MF	GO:0016760	cellulose synthase (UDP-forming) activit...	65	21	9.97	0.00048	0.00557
Drought	Root	MF	GO:0022836	gated channel activity	61	20	9.35	0.00052	0.00592
Drought	Root	MF	GO:0003916	DNA topoisomerase activity	25	11	3.83	0.0006	0.00634
Drought	Root	MF	GO:0030597	RNA glycosylase activity	25	11	3.83	0.0006	0.00634
Drought	Root	MF	GO:0030598	rRNA N-glycosylase activity	25	11	3.83	0.0006	0.00634
Drought	Root	MF	GO:0140102	catalytic activity, acting on a rRNA	25	11	3.83	0.0006	0.00634
Drought	Root	MF	GO:0016701	oxidoreductase activity, acting on singl...	92	26	14.11	0.0011	0.0114
Drought	Root	MF	GO:0004425	indole-3-glycerol-phosphate synthase act...	7	5	1.07	0.00135	0.0138
Drought	Root	MF	GO:0004888	transmembrane signaling receptor activit...	44	15	6.75	0.00162	0.0139
Drought	Root	MF	GO:0004970	ionotropic glutamate receptor activity	44	15	6.75	0.00162	0.0139
Drought	Root	MF	GO:0005230	extracellular ligand-gated ion channel a...	44	15	6.75	0.00162	0.0139
Drought	Root	MF	GO:0008066	glutamate receptor activity	44	15	6.75	0.00162	0.0139
Drought	Root	MF	GO:0015276	ligand-gated ion channel activity	44	15	6.75	0.00162	0.0139
Drought	Root	MF	GO:0022824	transmitter-gated ion channel activity	44	15	6.75	0.00162	0.0139
Drought	Root	MF	GO:0022834	ligand-gated channel activity	44	15	6.75	0.00162	0.0139
Drought	Root	MF	GO:0022835	transmitter-gated channel activity	44	15	6.75	0.00162	0.0139
Drought	Root	MF	GO:0030594	neurotransmitter receptor activity	44	15	6.75	0.00162	0.0139
Drought	Root	MF	GO:0038023	signaling receptor activity	44	15	6.75	0.00162	0.0139
Drought	Root	MF	GO:0060089	molecular transducer activity	44	15	6.75	0.00162	0.0139
Drought	Root	MF	GO:0043565	sequence-specific DNA binding	411	85	63.02	0.00208	0.0176
Drought	Root	MF	GO:0003779	actin binding	46	15	7.05	0.00267	0.0223
Drought	Root	MF	GO:0016798	hydrolase activity, acting on glycosyl b...	668	129	102.43	0.0028	0.023
Drought	Root	MF	GO:0004402	histone acetyltransferase activity	11	6	1.69	0.00298	0.0232
Drought	Root	MF	GO:0034212	peptide N-acetyltransferase activity	11	6	1.69	0.00298	0.0232
Drought	Root	MF	GO:0046556	alpha-L-arabinofuranosidase activity	11	6	1.69	0.00298	0.0232
Drought	Root	MF	GO:0061733	peptide-lysine-N-acetyltransferase activ...	11	6	1.69	0.00298	0.0232
Drought	Root	MF	GO:0016758	transferase activity, transferring hexos...	706	135	108.26	0.00327	0.0251
Drought	Root	MF	GO:0016702	oxidoreductase activity, acting on singl...	80	22	12.27	0.00369	0.028
Drought	Root	MF	GO:0140097	catalytic activity, acting on DNA	95	25	14.57	0.0039	0.0292
Drought	Root	MF	GO:0003918	DNA topoisomerase type II (double strand...	15	7	2.3	0.00408	0.0302
Drought	Root	MF	GO:0005516	calmodulin binding	48	15	7.36	0.00422	0.0308
Drought	Root	MF	GO:0016307	phosphatidylinositol phosphate kinase ac...	23	9	3.53	0.00489	0.0353
Drought	Root	MF	GO:0051213	dioxygenase activity	82	22	12.57	0.0051	0.0364
Drought	Root	MF	GO:0005216	ion channel activity	108	27	16.56	0.00593	0.0408
Drought	Root	MF	GO:0015267	channel activity	108	27	16.56	0.00593	0.0408
Drought	Root	MF	GO:0022803	passive transmembrane transporter activi...	108	27	16.56	0.00593	0.0408
Drought	Root	MF	GO:0042626	ATPase-coupled transmembrane transporter...	98	25	15.03	0.00602	0.041
Drought	Root	MF	GO:0005507	copper ion binding	110	27	16.87	0.00768	0.0517
Drought	Root	MF	GO:0019842	vitamin binding	142	33	21.77	0.00836	0.0556
Drought	Root	MF	GO:0005506	iron ion binding	696	130	106.73	0.00852	0.056
Drought	Root	MF	GO:0004252	serine-type endopeptidase activity	154	35	23.61	0.00965	0.0628
Flooding	Leaf	MF	GO:0016491	oxidoreductase activity	2346	278	135.23	< 1e-30	NA
Flooding	Leaf	MF	GO:0003824	catalytic activity	10747	813	619.49	< 1e-30	NA
Flooding	Leaf	MF	GO:0046906	tetrapyrrole binding	904	147	52.11	< 1e-30	NA
Flooding	Leaf	MF	GO:0008725	DNA-3-methyladenine glycosylase activity	10	5	0.58	0.00012	0.00252
Flooding	Leaf	MF	GO:0043733	DNA-3-methylbase glycosylase activity	10	5	0.58	0.00012	0.00252
Flooding	Leaf	MF	GO:0008194	UDP-glycosyltransferase activity	182	24	10.49	0.00013	0.00264
Flooding	Leaf	MF	GO:0003905	alkylbase DNA N-glycosylase activity	11	5	0.63	0.00022	0.00432
Flooding	Leaf	MF	GO:0043169	cation binding	2742	198	158.06	0.00037	0.00703
Flooding	Leaf	MF	GO:0046872	metal ion binding	2730	197	157.37	0.00039	0.00718
Flooding	Leaf	MF	GO:0019104	DNA N-glycosylase activity	13	5	0.75	0.00055	0.00982
Flooding	Leaf	MF	GO:0003885	D-arabinono-1,4-lactone oxidase activity	8	4	0.46	0.00064	0.0106
Flooding	Leaf	MF	GO:0016899	oxidoreductase activity, acting on the C...	8	4	0.46	0.00064	0.0106
Flooding	Leaf	MF	GO:0016799	hydrolase activity, hydrolyzing N-glycos...	43	9	2.48	0.00065	0.0106
Flooding	Leaf	MF	GO:0016655	oxidoreductase activity, acting on NAD(P...	20	6	1.15	0.0007	0.0111
Flooding	Leaf	MF	GO:0016651	oxidoreductase activity, acting on NAD(P...	44	9	2.54	0.00077	0.0119
Flooding	Leaf	MF	GO:0003954	NADH dehydrogenase activity	15	5	0.86	0.00116	0.0166
Flooding	Leaf	MF	GO:0008137	NADH dehydrogenase (ubiquinone) activity	15	5	0.86	0.00116	0.0166
Flooding	Leaf	MF	GO:0050136	NADH dehydrogenase (quinone) activity	15	5	0.86	0.00116	0.0166
Flooding	Leaf	MF	GO:0000287	magnesium ion binding	129	17	7.44	0.0012	0.0166
Flooding	Leaf	MF	GO:0048038	quinone binding	22	6	1.27	0.00122	0.0166
Flooding	Leaf	MF	GO:0016787	hydrolase activity	2793	197	161	0.00124	0.0166
Flooding	Leaf	MF	GO:0004834	tryptophan synthase activity	5	3	0.29	0.00175	0.0229
Flooding	Leaf	MF	GO:0008171	O-methyltransferase activity	80	12	4.61	0.00202	0.0259
Flooding	Leaf	MF	GO:0016614	oxidoreductase activity, acting on CH-OH...	174	20	10.03	0.00253	0.0317
Flooding	Leaf	MF	GO:0010333	terpene synthase activity	72	11	4.15	0.00264	0.0324
Flooding	Leaf	MF	GO:0046914	transition metal ion binding	1882	136	108.48	0.00321	0.0386
Flooding	Leaf	MF	GO:0016838	carbon-oxygen lyase activity, acting on ...	74	11	4.27	0.00329	0.0388
Flooding	Leaf	MF	GO:0016835	carbon-oxygen lyase activity	108	14	6.23	0.00364	0.042
Flooding	Leaf	MF	GO:0016740	transferase activity	4477	293	258.07	0.00683	0.0774
Flooding	Leaf	MF	GO:0015098	molybdate ion transmembrane transporter ...	8	3	0.46	0.00859	0.0955
Flooding	Leaf	MF	GO:0008081	phosphoric diester hydrolase activity	32	6	1.84	0.00902	0.0984
Flooding	Root	MF	GO:0016491	oxidoreductase activity	2346	574	325.74	< 1e-30	NA
Flooding	Root	MF	GO:0003824	catalytic activity	10747	1828	1492.19	< 1e-30	NA
Flooding	Root	MF	GO:0019842	vitamin binding	142	36	19.72	0.00019	0.00487
Flooding	Root	MF	GO:0140110	transcription regulator activity	747	138	103.72	0.00022	0.00541
Flooding	Root	MF	GO:0003700	DNA-binding transcription factor activit...	727	134	100.94	0.0003	0.00708
Flooding	Root	MF	GO:0004743	pyruvate kinase activity	23	10	3.19	0.00053	0.0112
Flooding	Root	MF	GO:0030955	potassium ion binding	23	10	3.19	0.00053	0.0112
Flooding	Root	MF	GO:0031420	alkali metal ion binding	23	10	3.19	0.00053	0.0112
Flooding	Root	MF	GO:0004185	serine-type carboxypeptidase activity	134	33	18.61	0.00061	0.0124
Flooding	Root	MF	GO:0005342	organic acid transmembrane transporter a...	45	15	6.25	0.00074	0.0136
Flooding	Root	MF	GO:0015171	amino acid transmembrane transporter act...	45	15	6.25	0.00074	0.0136
Flooding	Root	MF	GO:0046943	carboxylic acid transmembrane transporte...	45	15	6.25	0.00074	0.0136
Flooding	Root	MF	GO:0008324	cation transmembrane transporter activit...	265	56	36.79	0.00076	0.0136
Flooding	Root	MF	GO:0016747	transferase activity, transferring acyl ...	380	75	52.76	0.00092	0.0152
Flooding	Root	MF	GO:0004180	carboxypeptidase activity	137	33	19.02	0.00092	0.0152
Flooding	Root	MF	GO:0022804	active transmembrane transporter activit...	273	57	37.91	0.00093	0.0152
Flooding	Root	MF	GO:0046873	metal ion transmembrane transporter acti...	116	29	16.11	0.00098	0.0156
Flooding	Root	MF	GO:0015075	ion transmembrane transporter activity	437	84	60.68	0.00109	0.0169
Flooding	Root	MF	GO:0016616	oxidoreductase activity, acting on the C...	139	33	19.3	0.0012	0.0182
Flooding	Root	MF	GO:0070008	serine-type exopeptidase activity	141	33	19.58	0.00155	0.0226
Flooding	Root	MF	GO:0008514	organic anion transmembrane transporter ...	48	15	6.66	0.00157	0.0226
Flooding	Root	MF	GO:0004427	inorganic diphosphatase activity	18	8	2.5	0.00163	0.0229
Flooding	Root	MF	GO:0016872	intramolecular lyase activity	11	6	1.53	0.00176	0.0237
Flooding	Root	MF	GO:0016746	transferase activity, transferring acyl ...	438	83	60.82	0.00177	0.0237
Flooding	Root	MF	GO:0009916	alternative oxidase activity	8	5	1.11	0.002	0.0262
Flooding	Root	MF	GO:0004867	serine-type endopeptidase inhibitor acti...	80	21	11.11	0.00247	0.031
Flooding	Root	MF	GO:0008171	O-methyltransferase activity	80	21	11.11	0.00247	0.031
Flooding	Root	MF	GO:0015079	potassium ion transmembrane transporter ...	46	14	6.39	0.00293	0.0353
Flooding	Root	MF	GO:0098772	molecular function regulator	1030	174	143.01	0.00293	0.0353
Flooding	Root	MF	GO:0010277	chlorophyllide a oxygenase [overall] act...	9	5	1.25	0.00398	0.0457
Flooding	Root	MF	GO:0008238	exopeptidase activity	155	34	21.52	0.0041	0.0457
Flooding	Root	MF	GO:0004096	catalase activity	6	4	0.83	0.0044	0.0457
Flooding	Root	MF	GO:0015318	inorganic molecular entity transmembrane...	415	77	57.62	0.00444	0.0457
Flooding	Root	MF	GO:0004497	monooxygenase activity	63	17	8.75	0.00451	0.0457
Flooding	Root	MF	GO:0004866	endopeptidase inhibitor activity	84	21	11.66	0.00462	0.0457
Flooding	Root	MF	GO:0030414	peptidase inhibitor activity	84	21	11.66	0.00462	0.0457
Flooding	Root	MF	GO:0061134	peptidase regulator activity	84	21	11.66	0.00462	0.0457
Flooding	Root	MF	GO:0061135	endopeptidase regulator activity	84	21	11.66	0.00462	0.0457
Flooding	Root	MF	GO:0030597	RNA glycosylase activity	25	9	3.47	0.00473	0.0457
Flooding	Root	MF	GO:0030598	rRNA N-glycosylase activity	25	9	3.47	0.00473	0.0457
Flooding	Root	MF	GO:0140102	catalytic activity, acting on a rRNA	25	9	3.47	0.00473	0.0457
Flooding	Root	MF	GO:0016614	oxidoreductase activity, acting on CH-OH...	174	37	24.16	0.0049	0.0465
Flooding	Root	MF	GO:0022890	inorganic cation transmembrane transport...	245	49	34.02	0.00497	0.0465
Flooding	Root	MF	GO:0008519	ammonium transmembrane transporter activ...	17	7	2.36	0.00536	0.0487
Flooding	Root	MF	GO:0030170	pyridoxal phosphate binding	118	27	16.38	0.00546	0.0487
Flooding	Root	MF	GO:0070279	vitamin B6 binding	118	27	16.38	0.00546	0.0487
Flooding	Root	MF	GO:0015399	primary active transmembrane transporter...	107	25	14.86	0.00553	0.0487
Flooding	Root	MF	GO:0008509	anion transmembrane transporter activity	91	22	12.64	0.00583	0.0506
Flooding	Root	MF	GO:0016740	transferase activity	4477	674	621.62	0.00592	0.0506
Flooding	Root	MF	GO:0016887	ATPase activity	297	57	41.24	0.00648	0.0546
Flooding	Root	MF	GO:0070569	uridylyltransferase activity	10	5	1.39	0.00705	0.0584
Flooding	Root	MF	GO:0016682	oxidoreductase activity, acting on diphe...	22	8	3.05	0.00713	0.0584
Flooding	Root	MF	GO:0016725	oxidoreductase activity, acting on CH or...	7	4	0.97	0.00914	0.0739
Drought	Root	CC	GO:0016021	integral component of membrane	1141	201	162.71	0.00014	0.00549
Drought	Root	CC	GO:0110165	cellular anatomical entity	4241	620	604.78	0.00149	0.0487
Flooding	Leaf	CC	GO:0009521	photosystem	72	11	3.45	0.00055	0.0154
Flooding	Leaf	CC	GO:0034357	photosynthetic membrane	74	11	3.55	0.00069	0.0169
Flooding	Leaf	CC	GO:0009579	thylakoid	78	11	3.74	0.00109	0.0237
Flooding	Leaf	CC	GO:0110165	cellular anatomical entity	4241	211	203.48	0.00805	0.158
Flooding	Root	CC	GO:0016020	membrane	2576	443	320.78	< 1e-30	NA
Flooding	Root	CC	GO:0000793	condensed chromosome	11	5	1.37	0.0071	0.346
